# Supplementary material for: Thorough Validation of Optimized Size Exclusion Chromatography-Total Organic Carbon Analysis for Natural Organic Matter in Fresh Waters
Source: Molecules. 2024 Apr 30;29(9):2075. doi: 10.3390/molecules29092075 (PMC11085112; doi:10.3390/molecules29092075)
Supplement: Supplementary file 1 [file molecules-29-02075-s001.zip]

Archive with 1 entries (1 files):
- molecules-2927927-supplementary.pdf
